# Supplementary material for: Does the effect of early manual lymphatic drainage during postoperative hospital stay prevent the development of lower limb lymphedema after gynecologic cancer surgery? A real-world cohort study
Source: PeerJ. 2026 May 18;14:e21275. doi: 10.7717/peerj.21275 (PMC13192460; doi:10.7717/peerj.21275)
Supplement: Supplemental Information 1 [file peerj-14-21275-s001.xlsx]

## Sheet: Experimental group
ID	Age	Weight	Height	BMI	Home Preventive Measures (2=No Measures)	Disease Type	Postoperative Time	Stage	Number of Lymph Nodes Removed	Chemotherapy (1=Yes, 0=No)	Radiotherapy (1=Yes, 0=No)	Lymphedema Score
1	58	49	1.56	20.1348	Manipulation	carcinoma of endometrium	20	Ⅰ	20	1	1	2
2	46	45.5	1.5	20.2222	2	cervical cancer	20	Ⅲ	42	1	1	7
3	52	64	1.53	27.3399	2	carcinoma of endometrium	20	Ⅱ	40	1	0	1
4	40	57	1.6	22.2656	Manipulation	cervical cancer	20	Ⅱ	26	1	1	5
5	46	44	1.5	19.5556	2	ovarian cancer	20	Ⅱ	33	1	0	0
6	59	70	1.58	28.0404	Manipulation	cervical cancer	20	Ⅰ	16	1	1	0
7	43	38.5	1.49	17.3416	2	cervical cancer	19	Ⅰ	49	1	1	0
8	40	64	1.59	25.3155	2	cervical cancer	19	Ⅲ	49	1	1	1
9	37	48	1.63	18.0662	2	ovarian cancer	19	Ⅰ	24	1	0	0
10	44	50	1.6	19.5312	2	ovarian cancer	19	Ⅱ	24	1	0	1
11	42	63	1.63	23.7118	2	cervical cancer	18	Ⅰ	21	0	0	0
12	44	66	1.58	26.4381	2	cervical cancer	18	Ⅰ	0	1	0	1
13	41	52	1.58	20.83	2	cervical cancer	18	Ⅰ	26	1	0	0
14	55	50	1.53	21.3593	2	ovarian cancer	17	Ⅲ	54	1	0	4
15	33	69	1.58	27.6398	Manipulation	cervical cancer	17	Ⅰ	28	1	0	0
16	59	62	1.55	25.8065	2	carcinoma of endometrium	17	Ⅰ	28	0	0	2
17	62	48	1.53	20.5049	2	carcinoma of endometrium	17	Ⅰ	14	1	0	1
18	63	50	1.45	23.7812	2	cervical cancer	17	Ⅲ	34	1	1	0
19	41	63.5	1.6	24.8047	2	cervical cancer	17	Ⅲ	20	1	1	2
20	40	54	1.59	21.3599	Manipulation	cervical cancer	17	Ⅰ	38	0	1	0
21	41	51.5	1.42	25.5406	2	cervical cancer	16	Ⅰ	16	1	1	0
22	53	54	1.61	20.8325	2	cervical cancer	16	Ⅱ	25	0	0	0
23	34	45	1.56	18.4911	2	cervical cancer	16	Ⅰ	44	1	0	0
24	51	58	1.6	22.6562	Manipulation	carcinoma of endometrium	16	Ⅱ	26	1	1	5
25	50	55	1.5	24.4444	2	cervical cancer	15	Ⅰ	21	1	1	3
26	50	60	1.6	23.4375	Manipulation	cervical cancer	15	Ⅲ	24	1	0	0
27	43	52	1.6	20.3125	2	cervical cancer	15	Ⅲ	38	1	0	1
28	47	49	1.58	19.6283	Manipulation	carcinoma of endometrium	15	Ⅱ	22	1	0	3
29	48	59	1.5	26.2222	2	carcinoma of endometrium	13	Ⅱ	14	1	1	1
30	50	65	1.55	27.0552	2	carcinoma of endometrium	13	Ⅰ	15	0	0	0
31	44	67	1.61	25.8478	2	cervical cancer	13	Ⅰ	21	0	0	1
32	57	59	1.58	23.634	Manipulation	cervical cancer	13	Ⅰ	22	1	0	3
33	55	55	1.57	22.3133	Manipulation+elastic socks	carcinoma of endometrium	13	Ⅰ	22	1	1	4
34	55	53	1.53	22.6409	2	carcinoma of endometrium	13	Ⅰ	30	0	1	0
35	54	40	1.46	18.7652	2	cervical cancer	13	Ⅱ	65	1	1	1
36	58	55	1.58	22.0317	2	cervical cancer	13	Ⅱ	22	0	1	0
37	41	53	1.5	23.5556	Manipulation	cervical cancer	13	Ⅰ	53	1	0	4
38	59	49	1.59	19.3821	2	cervical cancer	13	Ⅰ	43	1	1	1
39	52	51	1.59	20.1733	Manipulation	carcinoma of endometrium	13	Ⅲ	36	1	0	0
40	58	47	1.41	23.6407	Manipulation	cervical cancer	13	Ⅲ	18	1	0	3
41	63	48	1.58	19.2277	Manipulation+elastic socks	carcinoma of endometrium	13	Ⅰ	39	1	0	5
42	48	52	1.56	21.3675	2	ovarian cancer	13	Ⅳ	43	1	0	0
43	35	47	1.58	18.8271	Manipulation	cervical cancer	13	Ⅰ	24	1	0	4
44	42	50	1.55	20.8117	Manipulation	cervical cancer	12	Ⅰ	20	1	1	2
45	37	63	1.6	24.6094	2	cervical cancer	12	Ⅰ	17	0	0	0
46	44	48	1.48	21.9138	2	cervical cancer	12	Ⅲ	20	1	0	1
47	54	53	1.56	21.7784	2	cervical cancer	12	Ⅱ	54	1	1	2
48	52	68	1.59	26.8977	Manipulation+elastic socks	carcinoma of endometrium	12	Ⅰ	38	0	1	5
49	52	41	1.54	17.2879	Manipulation	cervical cancer	12	Ⅰ	26	1	0	1
50	37	45	1.46	21.1109	2	cervical cancer	12	Ⅲ	55	1	0	2
51	57	60	1.55	24.974	Manipulation+elastic socks	carcinoma of endometrium	11	Ⅱ	36	0	1	7
52	57	62	1.71	21.2031	2	Tubal carcinoma	11	Ⅱ	48	1	0	3
53	50	53	1.56	21.7784	Manipulation	ovarian cancer	11	Ⅳ	59	1	0	1
54	47	57	1.54	24.0344	2	carcinoma of endometrium	11	Ⅰ	0	1	0	1
55	49	60	1.58	24.0346	Manipulation	carcinoma of endometrium	11	Ⅱ	33	1	1	2
56	59	68	1.58	27.2392	Manipulation	cervical cancer	11	Ⅱ	37	0	1	0
57	34	48	1.61	18.5178	2	cervical cancer	11	Ⅰ	32	1	0	0
58	53	60	1.55	24.974	Manipulation+elastic socks	carcinoma of endometrium	10	Ⅰ	39	1	1	9
59	42	41	1.52	17.7458	Manipulation	carcinoma of endometrium	10	Ⅲ	39	1	1	0
60	46	46	1.5	20.4444	2	carcinoma of endometrium	10	Ⅰ	20	0	0	0
61	41	58	1.5	25.7778	elastic socks	cervical cancer	10	Ⅱ	34	1	1	6
62	53	56	1.6	21.875	Manipulation	carcinoma of endometrium	10	Ⅳ	45	1	0	7
63	64	55	1.52	23.8054	2	cervical cancer	10	Ⅱ	25	1	1	2
64	55	49	1.53	20.9321	2	cervical cancer	10	Ⅰ	20	0	0	1
65	41	58	1.49	26.1249	Manipulation	ovarian cancer	9	Ⅱ	32	1	1	0
66	56	60	1.62	22.8624	2	cervical cancer	9	Ⅰ	18	1	0	0
67	48	48	1.57	19.4734	2	cervical cancer	9	Ⅰ	41	1	1	3
68	53	61	1.5	27.1111	2	cervical cancer	9	Ⅰ	32	0	0	2
69	55	55	1.53	23.4952	elastic socks	cervical cancer	9	Ⅱ	48	1	1	4
70	52	57	1.55	23.7253	2	carcinoma of endometrium	9	Ⅰ	31	1	0	2
71	69	49	1.6	19.1406	2	cervical cancer	9	Ⅱ	27	0	1	0
72	46	51	1.61	19.6752	Manipulation	cervical cancer	9	Ⅱ	21	1	0	2
73	52	53	1.48	24.1965	Manipulation	ovarian cancer	8	Ⅰ	25	1	0	0
74	43	57	1.52	24.6711	2	cervical cancer	8	Ⅰ	36	0	1	2
75	49	54	1.57	21.9076	2	carcinoma of endometrium	8	Ⅱ	39	1	1	3
76	61	60	1.59	23.7332	Manipulation	cervical cancer	8	Ⅱ	48	1	1	3
77	49	61	1.52	26.4024	Manipulation	cervical cancer	8	Ⅰ	40	0	0	1
78	58	48	1.58	19.2277	2	carcinoma of endometrium	8	Ⅰ	20	1	0	1
79	56	63	1.68	22.3214	2	cervical cancer	8	Ⅱ	46	1	1	1
80	47	58	1.52	25.1039	2	cervical cancer	8	Ⅰ	29	0	0	2
81	39	47	1.45	22.3543	2	carcinoma of endometrium	8	Ⅲ	35	1	1	3
82	50	65	1.6	25.3906	Manipulation	ovarian cancer	8	Ⅰ	41	1	0	0
83	66	62	1.54	26.1427	Manipulation+elastic socks	cervical cancer	8	Ⅱ	37	1	0	3
84	58	57	1.52	24.6711	2	carcinoma of endometrium	7	Ⅰ	30	0	0	0
85	60	55	1.63	20.7008	2	cervical cancer	7	Ⅲ	38	1	1	1
86	47	44	1.46	20.6418	2	cervical cancer	7	Ⅲ	18	1	1	1
87	53	50	1.5	22.2222	2	carcinoma of endometrium	7	Ⅰ	26	1	0	0
88	44	49	1.57	19.8791	Manipulation	cervical cancer	7	Ⅰ	31	0	0	0
89	59	54	1.55	22.4766	Manipulation	cervical cancer	7	Ⅲ	46	1	1	2
90	66	58	1.56	23.833	2	cervical cancer	7	Ⅰ	30	1	0	0
91	40	64	1.54	26.986	2	carcinoma of endometrium	6	Ⅲ	28	1	1	2
92	51	59	1.6	23.0469	2	cervical cancer	6	Ⅱ	27	1	0	2
93	56	51	1.59	20.1733	Manipulation	cervical cancer	6	Ⅱ	15	0	0	3
94	54	53	1.54	22.3478	2	ovarian cancer	6	Ⅰ	22	1	0	0
95	45	62	1.57	25.1532	2	carcinoma of endometrium	6	Ⅲ	36	1	1	0
96	61	50	1.62	19.052	Manipulation	cervical cancer	6	Ⅰ	41	0	0	2
97	57	53	1.53	22.6409	2	carcinoma of endometrium	6	Ⅲ	23	1	1	0
98	52	48	1.54	20.2395	2	cervical cancer	6	Ⅰ	48	1	0	0
99	41	57	1.58	22.8329	2	ovarian cancer	6	Ⅱ	36	0	0	2
100	53	62	1.49	27.9267	2	cervical cancer	6	Ⅱ	19	1	1	1
101	45	58	1.64	21.5645	Manipulation	carcinoma of endometrium	6	Ⅰ	24	1	0	0
102	49	55	1.58	22.0317	elastic socks	cervical cancer	6	Ⅲ	28	1	1	5
103	46	56	1.57	22.719	Manipulation	carcinoma of endometrium	6	Ⅲ	47	1	1	1
104	55	59	1.56	24.2439	2	cervical cancer	6	Ⅰ	52	0	0	2
105	69	58	1.55	24.1415	Manipulation	cervical cancer	6	Ⅱ	41	1	1	0
106	47	65	1.55	27.0552	2	cervical cancer	6	Ⅰ	22	1	0	0
107	35	54	1.61	20.8325	2	carcinoma of endometrium	6	Ⅳ	37	1	1	3
108	46	61	1.54	25.721	2	cervical cancer	6	Ⅰ	23	1	0	0
109	39	63	1.56	25.8876	Manipulation	carcinoma of endometrium	6	Ⅰ	31	0	0	1
110	61	56	1.62	21.3382	Manipulation	cervical cancer	6	Ⅰ	38	1	0	3
111	58	54	1.55	22.4766	2	ovarian cancer	6	Ⅲ	28	1	1	0
112	50	68	1.56	27.9421	Manipulation	cervical cancer	6	Ⅰ	19	1	0	1
113	45	52	1.54	21.9261	Manipulation	cervical cancer	6	Ⅱ	21	1	0	1
114	42	56	1.55	23.3091	2	carcinoma of endometrium	6	Ⅰ	22	0	0	0
115	54	58	1.65	21.3039	2	cervical cancer	6	Ⅲ	11	1	1	2
116	52	57	1.58	22.8329	Manipulation+足底泵+elastic socks	carcinoma of endometrium	6	Ⅲ	26	1	1	8
117	61	55	1.56	22.6003	2	cervical cancer	6	Ⅰ	44	1	0	0
118	53	56	1.64	20.8209	2	cervical cancer	6	Ⅰ	25	1	0	0
119	65	58	1.58	23.2335	2	carcinoma of endometrium	6	Ⅰ	40	1	0	1
120	54	54	1.57	21.9076	Manipulation	carcinoma of endometrium	6	Ⅱ	13	1	1	1
121	51	50	1.54	21.0828	2	cervical cancer	6	Ⅰ	41	0	0	0
122	55	54	1.58	21.6311	2	cervical cancer	6	Ⅰ	25	1	0	3
123	61	51	1.48	23.2834	2	carcinoma of endometrium	6	Ⅲ	21	1	1	1
124	54	50	1.65	18.3655	Manipulation	cervical cancer	6	Ⅰ	33	1	0	0
125	34	61	1.57	24.7475	2	cervical cancer	6	Ⅰ	32	1	1	0
126	48	59	1.52	25.5367	2	carcinoma of endometrium	6	Ⅲ	18	1	1	2
127	43	56	1.56	23.0112	2	cervical cancer	6	Ⅰ	16	0	0	0
128	60	53	1.58	21.2306	Manipulation	ovarian cancer	6	Ⅱ	24	1	1	1
129	58	50	1.6	19.5312	2	Tubal carcinoma	6	Ⅱ	41	1	0	2
130	41	54	1.59	21.3599	Manipulation	carcinoma of endometrium	6	Ⅲ	11	1	1	0
131	57	62	1.57	25.1532	2	carcinoma of endometrium	6	Ⅰ	42	1	0	0

## Sheet: Transformation of two sets of v
ID	Age	Weight	Height	BMI	Home Preventive Measures (2=No Measures)	Disease Type (1=Uterus, 2=Cervix, 3=Ovary, 4=Fallopian Tube)	Postoperative Time	Stage	Number of Lymph Nodes Removed	Chemotherapy (1=Yes, 0=No)	Radiotherapy (1=Yes, 0=No)	Lymphedema Score
1	58	49	1.56	20.1348	Manipulation	2	20	1	20	1	1	2
2	46	45.5	1.5	20.2222	2	1	20	3	42	1	1	7
3	52	64	1.53	27.3399	2	2	20	2	40	1	0	1
4	40	57	1.6	22.2656	Manipulation	1	20	2	26	1	1	5
5	46	44	1.5	19.5556	2	3	20	2	33	1	0	0
6	59	70	1.58	28.0404	Manipulation	1	20	1	16	1	1	0
7	43	38.5	1.49	17.3416	2	1	19	1	49	1	1	0
8	40	64	1.59	25.3155	2	1	19	3	49	1	1	1
9	37	48	1.63	18.0662	2	3	19	1	24	1	0	0
10	44	50	1.6	19.5312	2	3	19	2	24	1	0	1
11	42	63	1.63	23.7118	2	1	18	1	21	0	0	0
12	44	66	1.58	26.4381	2	1	18	1	0	1	0	1
13	41	52	1.58	20.83	2	1	18	1	26	1	0	0
14	55	50	1.53	21.3593	2	3	17	3	54	1	0	4
15	33	69	1.58	27.6398	Manipulation	1	17	1	28	1	0	0
16	59	62	1.55	25.8065	2	2	17	1	28	0	0	2
17	62	48	1.53	20.5049	2	2	17	1	14	1	0	1
18	63	50	1.45	23.7812	2	1	17	3	34	1	1	0
19	41	63.5	1.6	24.8047	2	1	17	3	20	1	1	2
20	40	54	1.59	21.3599	Manipulation	1	17	1	38	0	1	0
21	41	51.5	1.42	25.5406	2	1	16	1	16	1	1	0
22	53	54	1.61	20.8325	2	1	16	2	25	0	0	0
23	34	45	1.56	18.4911	2	1	16	1	44	1	0	0
24	51	58	1.6	22.6562	Manipulation	2	16	2	26	1	1	5
25	50	55	1.5	24.4444	2	1	15	1	21	1	1	3
26	50	60	1.6	23.4375	Manipulation	1	15	3	24	1	0	0
27	43	52	1.6	20.3125	2	1	15	3	38	1	0	1
28	47	49	1.58	19.6283	Manipulation	2	15	2	22	1	0	3
29	48	59	1.5	26.2222	2	2	13	2	14	1	1	1
30	50	65	1.55	27.0552	2	2	13	1	15	0	0	0
31	44	67	1.61	25.8478	2	1	13	1	21	0	0	1
32	57	59	1.58	23.634	Manipulation	1	13	1	22	1	0	3
33	55	55	1.57	22.3133	Manipulation+elastic socks	2	13	1	22	1	1	4
34	55	53	1.53	22.6409	2	2	13	1	30	0	1	0
35	54	40	1.46	18.7652	2	1	13	2	65	1	1	1
36	58	55	1.58	22.0317	2	1	13	2	22	0	1	0
37	41	53	1.5	23.5556	Manipulation	1	13	1	53	1	0	4
38	59	49	1.59	19.3821	2	1	13	1	43	1	1	1
39	52	51	1.59	20.1733	Manipulation	2	13	3	36	1	0	0
40	58	47	1.41	23.6407	Manipulation	1	13	3	18	1	0	3
41	63	48	1.58	19.2277	Manipulation+elastic socks	2	13	1	39	1	0	5
42	48	52	1.56	21.3675	2	3	13	4	43	1	0	0
43	35	47	1.58	18.8271	Manipulation	1	13	1	24	1	0	4
44	42	50	1.55	20.8117	Manipulation	1	12	1	20	1	1	2
45	37	63	1.6	24.6094	2	1	12	1	17	0	0	0
46	44	48	1.48	21.9138	2	1	12	3	20	1	0	1
47	54	53	1.56	21.7784	2	1	12	2	54	1	1	2
48	52	68	1.59	26.8977	Manipulation+elastic socks	2	12	1	38	0	1	5
49	52	41	1.54	17.2879	Manipulation	1	12	1	26	1	0	1
50	37	45	1.46	21.1109	2	1	12	3	55	1	0	2
51	57	60	1.55	24.974	Manipulation+elastic socks	2	11	2	36	0	1	7
52	57	62	1.71	21.2031	2	4	11	2	48	1	0	3
53	50	53	1.56	21.7784	Manipulation	3	11	4	59	1	0	1
54	47	57	1.54	24.0344	2	2	11	1	0	1	0	1
55	49	60	1.58	24.0346	Manipulation	2	11	2	33	1	1	2
56	59	68	1.58	27.2392	Manipulation	1	11	2	37	0	1	0
57	34	48	1.61	18.5178	2	1	11	1	32	1	0	0
58	53	60	1.55	24.974	Manipulation+elastic socks	2	10	1	39	1	1	9
59	42	41	1.52	17.7458	Manipulation	2	10	3	39	1	1	0
60	46	46	1.5	20.4444	2	2	10	1	20	0	0	0
61	41	58	1.5	25.7778	elastic socks	1	10	2	34	1	1	6
62	53	56	1.6	21.875	Manipulation	2	10	4	45	1	0	7
63	64	55	1.52	23.8054	2	1	10	2	25	1	1	2
64	55	49	1.53	20.9321	2	1	10	1	20	0	0	1
65	41	58	1.49	26.1249	Manipulation	3	9	2	32	1	1	0
66	56	60	1.62	22.8624	2	1	9	1	18	1	0	0
67	48	48	1.57	19.4734	2	1	9	1	41	1	1	3
68	53	61	1.5	27.1111	2	1	9	1	32	0	0	2
69	55	55	1.53	23.4952	elastic socks	1	9	2	48	1	1	4
70	52	57	1.55	23.7253	2	2	9	1	31	1	0	2
71	69	49	1.6	19.1406	2	1	9	2	27	0	1	0
72	46	51	1.61	19.6752	Manipulation	1	9	2	21	1	0	2
73	52	53	1.48	24.1965	Manipulation	3	8	1	25	1	0	0
74	43	57	1.52	24.6711	2	1	8	1	36	0	1	2
75	49	54	1.57	21.9076	2	2	8	2	39	1	1	3
76	61	60	1.59	23.7332	Manipulation	1	8	2	48	1	1	3
77	49	61	1.52	26.4024	Manipulation	1	8	1	40	0	0	1
78	58	48	1.58	19.2277	2	2	8	1	20	1	0	1
79	56	63	1.68	22.3214	2	1	8	2	46	1	1	1
80	47	58	1.52	25.1039	2	1	8	1	29	0	0	2
81	39	47	1.45	22.3543	2	2	8	3	35	1	1	3
82	50	65	1.6	25.3906	Manipulation	3	8	1	41	1	0	0
83	66	62	1.54	26.1427	Manipulation+elastic socks	1	8	2	37	1	0	3
84	58	57	1.52	24.6711	2	2	7	1	30	0	0	0
85	60	55	1.63	20.7008	2	1	7	3	38	1	1	1
86	47	44	1.46	20.6418	2	1	7	3	18	1	1	1
87	53	50	1.5	22.2222	2	2	7	1	26	1	0	0
88	44	49	1.57	19.8791	Manipulation	1	7	1	31	0	0	0
89	59	54	1.55	22.4766	Manipulation	1	7	3	46	1	1	2
90	66	58	1.56	23.833	2	1	7	1	30	1	0	0
91	40	64	1.54	26.986	2	2	6	3	28	1	1	2
92	51	59	1.6	23.0469	2	1	6	2	27	1	0	2
93	56	51	1.59	20.1733	Manipulation	1	6	2	15	0	0	3
94	54	53	1.54	22.3478	2	3	6	1	22	1	0	0
95	45	62	1.57	25.1532	2	2	6	3	36	1	1	0
96	61	50	1.62	19.052	Manipulation	1	6	1	41	0	0	2
97	57	53	1.53	22.6409	2	2	6	3	23	1	1	0
98	52	48	1.54	20.2395	2	1	6	1	48	1	0	0
99	41	57	1.58	22.8329	2	3	6	2	36	0	0	2
100	53	62	1.49	27.9267	2	1	6	2	19	1	1	1
101	45	58	1.64	21.5645	Manipulation	2	6	1	24	1	0	0
102	49	55	1.58	22.0317	elastic socks	1	6	3	28	1	1	5
103	46	56	1.57	22.719	Manipulation	2	6	3	47	1	1	1
104	55	59	1.56	24.2439	2	1	6	1	52	0	0	2
105	69	58	1.55	24.1415	Manipulation	1	6	2	41	1	1	0
106	47	65	1.55	27.0552	2	1	6	1	22	1	0	0
107	35	54	1.61	20.8325	2	2	6	4	37	1	1	3
108	46	61	1.54	25.721	2	1	6	1	23	1	0	0
109	39	63	1.56	25.8876	Manipulation	2	6	1	31	0	0	1
110	61	56	1.62	21.3382	Manipulation	1	6	1	38	1	0	3
111	58	54	1.55	22.4766	2	3	6	3	28	1	1	0
112	50	68	1.56	27.9421	Manipulation	1	6	1	19	1	0	1
113	45	52	1.54	21.9261	Manipulation	1	6	2	21	1	0	1
114	42	56	1.55	23.3091	2	2	6	1	22	0	0	0
115	54	58	1.65	21.3039	2	1	6	3	11	1	1	2
116	52	57	1.58	22.8329	Manipulation+Plantar pump+elastic socks	2	6	3	26	1	1	8
117	61	55	1.56	22.6003	2	1	6	1	44	1	0	0
118	53	56	1.64	20.8209	2	1	6	1	25	1	0	0
119	65	58	1.58	23.2335	2	2	6	1	40	1	0	1
120	54	54	1.57	21.9076	Manipulation	2	6	2	13	1	1	1
121	51	50	1.54	21.0828	2	1	6	1	41	0	0	0
122	55	54	1.58	21.6311	2	1	6	1	25	1	0	3
123	61	51	1.48	23.2834	2	2	6	3	21	1	1	1
124	54	50	1.65	18.3655	Manipulation	1	6	1	33	1	0	0
125	34	61	1.57	24.7475	2	1	6	1	32	1	1	0
126	48	59	1.52	25.5367	2	2	6	3	18	1	1	2
127	43	56	1.56	23.0112	2	1	6	1	16	0	0	0
128	60	53	1.58	21.2306	Manipulation	3	6	2	24	1	1	1
129	58	50	1.6	19.5312	2	4	6	2	41	1	0	2
130	41	54	1.59	21.3599	Manipulation	2	6	3	11	1	1	0
131	57	62	1.57	25.1532	2	2	6	1	42	1	0	0
1	48	55	1.54	23.1911	2	1	18	I	19	1	1	2
2	51	54	1.6	21.0938	2	1	18	I	20	1	1	1
3	56	52	1.5	23.1111	2	2	18	2	8	0	0	0
4	47	61	1.51	26.7532	2	1	18	I	92	1	0	2
5	51	51	1.55	21.2279	elastic socks	1	17	I	7	0	0	4
6	40	55	1.58	22.0317	2	1	17	I	8	0	0	3
7	57	57.5	1.55	23.9334	2	1	18	I	19	1	0	1
8	51	65	1.68	23.03	2	2	18	2	25	1	1	5
9	55	61	1.58	24.4352	2	1	18	2	9	0	0	0
10	54	56	1.55	23.3091	2	2	17	I	27	1	1	0
11	47	58	1.58	23.2335	2	1	17	I	15	1	0	2
12	51	50	1.65	18.3655	2	2	17	I	11	1	0	0
13	38	49	1.5	21.7778	2	1	17	I	22	1	1	1
14	70	60	1.6	23.4375	elastic socks	1	17	I	34	0	0	3
15	70	37	1.46	17.3579	2	3	17	IV	17	0	0	0
16	41	55	1.6	21.4844	2	1	17	3	18	0	1	1
17	43	62	1.68	21.9671	2	1	17	2	0	0	0	1
18	52	68	1.67	24.3824	2	1	17	2	34	1	1	0
19	40	53	1.41	26.6586	2	1	17	2	30	1	0	4
20	64	70	1.56	28.764	2	1	17	2	31	1	1	2
21	54	72	1.53	30.7574	2	2	17	I	26	0	0	1
22	57	47	1.43	22.984	2	1	17	3	27	1	0	0
23	36	56	1.6	21.875	Manipulation+elastic socks	1	16	I	20	1	1	5
24	38	42	1.55	17.4818	2	1	16	I	12	1	0	1
25	50	66	1.55	27.4714	2	1	16	I	38	0	0	1
26	63	55	1.56	22.6003	2	1	16	2	41	1	0	0
27	48	35	1.48	15.9788	2	3	16	2	26	1	0	0
28	50	60	1.6	23.4375	2	1	16	I	32	0	0	2
29	42	72	1.67	25.8166	2	1	16	I	27	0	0	1
30	32	52	1.6	20.3125	2	1	15	2	31	1	0	0
31	56	53	1.58	21.2306	2	2	16	3	22	0	0	0
32	58	54	1.45	25.6837	2	1	15	I	21	0	0	1
33	30	44	1.55	18.3143	2	1	15	3	53	1	1	2
34	72	45	1.44	21.7014	2	1	15	2	20	0	0	1
35	58	65	1.5	28.8889	2	2	15	I	15	0	0	2
36	51	60	1.57	24.3418	2	1	15	3	12	0	0	0
37	50	56	1.48	25.5661	elastic socks	1	15	3	25	1	1	5
38	52	60	1.62	22.8624	2	2	15	2	0	0	1	2
39	47	68.5	1.6	26.7578	2	1	15	2	0	0	0	0
40	50	58	1.56	23.833	2	2	15	2	6	1	0	1
41	60	65	1.61	25.0762	2	1	15	I	0	0	0	1
42	54	58	1.58	23.2335	2	1	15	3	68	1	1	3
43	61	56	1.5	24.8889	2	1	15	2	38	1	1	0
44	48	55	1.5	24.4444	2	1	15	I	37	1	1	0
45	47	42.5	1.47	19.6677	2	2	14	I	0	1	0	0
46	49	47	1.51	20.6131	2	1	14	I	37	0	0	2
47	43	48	1.55	19.9792	2	1	14	I	0	0	0	3
48	59	55	1.58	22.0317	2	2	14	IV	0	1	0	1
49	40	45	1.53	19.2234	2	3	13	IV	11	1	0	4
50	48	56	1.58	22.4323	Manipulation+elastic socks	1	14	2	32	1	1	5
51	66	50	1.5	22.2222	elastic socks	1	14	3	30	0	1	7
52	41	71	1.79	22.1591	2	2	14	2	0	0	0	1
53	48	48	1.54	20.2395	Manipulation+elastic socks	1	13	2	34	0	0	4
54	53	46	1.56	18.902	2	1	13	2	33	0	0	2
55	46	64	1.65	23.5078	2	1	13	I	25	1	1	4
56	46	56	1.62	21.3382	2	1	13	2	0	0	0	0
57	55	60	1.58	24.0346	2	1	13	2	29	0	0	2
58	56	50	1.55	20.8117	2	1	14	2	31	1	1	1
59	42	42	1.5	18.6667	2	1	13	I	23	1	0	3
60	36	56	1.58	22.4323	2	3	13	I	0	0	0	4
61	57	52	1.5	23.1111	Manipulation+elastic socks	1	13	3	37	1	1	6
62	58	60	1.5	26.6667	2	2	13	I	38	1	1	3
63	44	67	1.6	26.1719	2	1	13	I	2	1	0	0
64	61	41	1.51	17.9817	Manipulation+Plantar pump+elastic socks	1	13	3	26	1	1	9
65	50	55	1.56	22.6003	2	1	13	I	0	0	0	1
66	55	69	1.69	24.1588	2	2	13	2	28	0	0	2
67	59	60	1.6	23.4375	2	1	13	I	34	1	0	2
68	51	45	1.57	18.2563	2	3	13	I	14	1	0	0
69	54	60	1.55	24.974	2	2	12	I	5	0	0	0
70	46	55	1.5	24.4444	2	1	12	I	33	1	0	2
71	36	70	1.52	30.2978	2	4	12	I	24	1	0	1
72	61	56.5	1.53	24.136	2	1	12	2	43	1	1	1
73	49	60	1.58	24.0346	2	1	11	2	30	0	0	3
74	49	48	1.57	19.4734	Manipulation+elastic socks	3	12	IV	17	1	0	5
75	55	72	1.6	28.125	2	1	11	I	0	0	0	3
76	49	61	1.53	26.0584	2	2	10	I	37	1	0	4
77	38	63	1.5	28	2	2	11	IV	19	1	0	2
78	51	52	1.45	24.7325	2	3	11	3	0	1	0	0
79	42	57	1.55	23.7253	2	1	10	2	15	1	1	0
80	47	63	1.62	24.0055	2	1	11	I	0	0	0	2
81	66	41	1.55	17.0656	2	1	10	2	45	1	1	2
82	38	57	1.56	23.4221	2	1	10	I	0	0	0	3
83	48	67	1.6	26.1719	2	1	10	I	20	1	0	4
84	50	60	1.56	24.6548	Manipulation+elastic socks	3	11	3	15	1	0	4
85	59	60	1.6	23.4375	2	3	11	IV	46	0	0	5
86	59	56.5	1.58	22.6326	elastic socks	3	10	IV	0	1	0	6
87	26	48	1.58	19.2277	2	1	10	I	0	0	0	0
88	58	66	1.58	26.4381	2	4	10	I	0	1	0	2
89	62	58	1.6	22.6562	2	2	10	I	14	1	0	1
90	68	73	1.56	29.9967	2	1	10	3	18	0	0	2
91	57	60	1.59	23.7332	2	2	10	I	32	1	0	3
92	57	46	1.5	20.4444	elastic socks	1	10	3	37	1	1	6
93	38	56	1.53	23.9224	elastic socks	1	9	I	16	1	0	4
94	40	49	1.55	20.3954	2	1	9	3	29	1	0	2
95	58	59	1.55	24.5578	2	2	9	IV	36	0	1	1
96	54	55	1.61	21.2183	2	4	10	I	0	0	0	2
97	43	65	1.65	23.8751	2	3	9	IV	11	1	0	2
98	40	59	1.58	23.634	2	1	9	I	25	0	0	3
99	69	40	1.58	16.0231	2	3	9	3	16	1	0	0
100	69	58	1.52	25.1039	2	3	10	I	22	0	0	1
101	56	57	1.5	25.3333	2	2	9	3	20	1	1	0
102	51	65	1.56	26.7094	2	1	9	2	70	1	0	0
103	46	49	1.51	21.4903	2	1	9	I	0	0	0	1
104	52	51	1.58	20.4294	2	1	9	3	34	1	1	1
105	68	55	1.5	24.4444	2	1	9	I	21	0	1	2
106	43	42.5	1.53	18.1554	2	1	9	3	36	1	0	2
107	56	52	1.5	23.1111	2	2	9	I	0	0	0	2
108	41	78	1.58	31.245	2	2	9	I	37	1	0	1
109	64	39.5	1.45	18.7872	2	1	9	2	16	1	1	4
110	41	64	1.6	25	Manipulation+elastic socks	3	9	2	40	0	0	6
111	66	60	1.42	29.756	2	2	9	I	0	0	0	0
112	60	57	1.5	25.3333	2	3	9	2	0	0	0	0
113	33	40	1.55	16.6493	2	1	9	2	0	1	1	1
114	30	47	1.6	18.3594	2	3	8	IV	0	1	0	2
115	54	66	1.6	25.7812	2	2	9	I	2	0	0	1
116	42	49	1.62	18.6709	2	1	8	I	22	0	0	2
117	57	58	1.53	24.7768	2	1	8	2	0	0	0	1
118	62	52	1.51	22.806	2	1	7	2	12	0	0	3
119	49	60	1.55	24.974	2	1	8	I	43	1	0	3
120	62	61	1.55	25.3902	2	1	8	I	0	0	0	1
121	58	61	1.55	25.3902	2	2	8	3	35	1	1	0
122	59	50.5	1.54	21.2936	2	3	8	2	31	1	0	1
123	59	58	1.53	24.7768	2	1	8	2	17	1	1	0
124	51	53	1.52	22.9398	2	4	8	I	0	0	0	4
125	53	46	1.6	17.9688	2	1	8	2	55	1	1	1
126	46	65.5	1.61	25.2691	2	2	8	I	2	0	0	2
127	65	59	1.55	24.5578	Manipulation+elastic socks	3	8	3	0	1	0	7
128	56	42	1.47	19.4363	Manipulation+elastic socks	1	7	IV	50	1	1	5
129	54	60	1.55	24.974	2	2	7	I	30	0	1	3
130	48	46	1.53	19.6506	2	1	7	IV	48	1	0	1
131	52	43	1.58	17.2248	2	2	7	I	5	0	0	2
132	46	68	1.59	26.8977	2	1	7	I	42	1	0	0
133	44	63	1.57	25.5588	2	1	7	2	29	1	0	3
134	54	66	1.62	25.1486	2	2	7	3	20	0	0	4
135	36	50	1.56	20.5457	2	1	7	I	0	0	0	0
136	52	60	1.57	24.3418	2	1	7	I	31	1	0	3
137	50	54	1.53	23.0681	2	3	7	3	0	1	0	0
138	41	54	1.6	21.0938	Manipulation+elastic socks	3	7	IV	41	1	0	8
139	75	46	1.5	20.4444	2	1	7	2	0	0	0	3
140	35	45	1.58	18.026	2	4	6	I	0	1	0	0
141	55	64	1.67	22.9481	2	2	6	2	0	0	0	2
142	33	49	1.57	19.8791	2	1	6	2	12	1	1	2
143	52	45.5	1.45	21.6409	2	2	6	I	0	0	0	1
144	59	54	1.53	23.0681	elastic socks	4	6	I	17	1	0	5
145	60	60	1.52	25.9695	2	1	6	I	0	1	0	3
146	44	56	1.5	24.8889	2	1	6	2	0	1	0	2
147	46	54	1.56	22.1893	2	1	6	I	49	1	0	1
148	51	56	1.44	27.0062	2	1	6	I	35	1	0	2
149	50	65	1.65	23.8751	2	1	6	I	0	0	0	0
150	54	63	1.67	22.5896	elastic socks	1	6	3	47	1	0	4
151	79	57	1.48	26.0226	2	2	6	I	0	0	0	2
152	46	70	1.6	27.3438	2	1	6	IV	18	0	1	3
153	51	52	1.58	20.83	2	1	6	I	23	1	0	5
154	54	65	1.55	27.0552	Manipulation+elastic socks	1	6	3	36	1	1	6
155	45	61	1.6	23.8281	2	1	6	I	29	1	0	2
156	61	61	1.5	27.1111	2	1	6	I	0	0	0	1
157	65	44	1.44	21.2191	Manipulation+elastic socks	1	6	I	0	0	0	4
158	50	65	1.5	28.8889	2	1	6	I	28	1	0	2
159	61	42	1.48	19.1746	elastic socks	4	6	3	1	1	0	5
160	58	47	1.45	22.3543	2	1	6	I	0	0	0	2
161	53	58	1.45	27.5862	elastic socks	2	6	3	25	0	0	5
162	51	70	1.71	23.939	2	3	6	IV	0	1	0	1
163	39	74	1.71	25.3069	2	2	6	I	59	0	0	2
164	53	50	1.52	21.6413	elastic socks	1	6	I	32	0	1	4
165	54	56	1.51	24.5603	2	4	6	I	14	0	0	0
166	42	50	1.52	21.6413	2	1	6	3	64	1	1	2
167	57	66	1.58	26.4381	Manipulation+Plantar pump+elastic socks	1	6	2	19	1	1	9
168	46	54	1.58	21.6311	2	1	6	2	35	1	1	4
169	62	45	1.5	20	2	3	6	2	12	0	0	1
170	50	71	1.5	31.5556	2	2	6	I	4	0	0	1
171	40	68	1.56	27.9421	2	1	6	I	12	0	0	0
172	47	47	1.58	18.8271	2	1	6	3	24	1	1	2
173	61	52	1.45	24.7325	2	1	6	2	19	1	1	3
174	61	45	1.5	20	2	1	6	I	12	1	1	0
175	48	53.5	1.68	18.9555	2	2	6	IV	60	1	1	1
176	46	53.5	1.43	26.1626	2	1	6	2	26	1	1	4
177	37	80	1.6	31.25	2	2	6	3	35	1	1	2
178	37	42	1.59	16.6133	2	1	6	I	14	1	0	3
179	73	43	1.4	21.9388	2	1	6	3	19	0	1	2
180	59	55	1.53	23.4952	2	2	6	2	20	0	1	1
181	42	44	1.5	19.5556	2	1	6	I	43	1	0	1
182	50	60	1.55	24.974	2	1	6	I	0	0	0	2
183	55	44	1.53	18.7962	2	3	6	3	0	1	0	1
184	37	51	1.59	20.1733	elastic socks	1	6	I	6	0	0	5
185	39	62	1.6	24.2188	2	1	6	I	32	1	1	1
186	54	65	1.6	25.3906	2	2	6	2	43	1	0	0
187	55	72	1.63	27.0993	2	1	6	IV	20	1	0	2
188	53	48	1.52	20.7756	2	1	6	I	0	0	0	3
189	53	50	1.6	19.5312	2	2	6	I	0	0	0	4
190	45	48	1.48	21.9138	2	3	6	I	0	0	0	2
191	53	49	1.54	20.6612	elastic socks	4	6	I	0	0	0	5
192	79	46	1.54	19.3962	2	3	6	I	0	0	0	1
193	55	57.5	1.62	21.9098	2	1	6	I	0	0	0	2
194	57	55	1.59	21.7555	2	3	6	3	18	1	0	0
195	56	51	1.5	22.6667	2	1	6	2	21	1	0	1
196	45	78	1.62	29.7211	2	1	6	2	9	1	0	0
197	57	54	1.54	22.7694	2	1	6	I	0	0	0	3
198	61	53	1.56	21.7784	2	1	6	3	30	1	0	2
199	49	58.5	1.58	23.4337	2	1	6	2	28	0	0	5
200	55	54	1.56	22.1893	2	1	6	2	0	1	0	1
201	55	44	1.55	18.3143	2	1	6	2	17	0	0	0
202	47	52.5	1.56	21.573	2	3	6	2	0	1	0	1
203	64	57	1.6	22.2656	2	1	6	I	29	1	0	2
204	44	61.5	1.55	25.5983	elastic socks	2	6	I	29	0	0	4
205	43	53.5	1.58	21.4309	2	1	6	3	33	1	0	1
206	35	67.5	1.65	24.7934	2	1	6	I	0	0	0	0
207	42	40	1.55	16.6493	2	2	6	I	0	1	0	0
208	65	34	1.57	13.7937	2	1	6	I	21	1	0	1
209	52	42	1.5	18.6667	2	1	6	2	38	1	0	2
210	56	55.5	1.64	20.635	2	1	6	2	41	0	0	2
211	52	51	1.58	20.4294	2	4	6	2	33	1	0	0

## Sheet: Control group
ID	Age	Weight	Height	BMI	Stage	Number of Lymph Nodes Removed	Diagnosis	Name	Time Since Surgery	Radiotherapy (1=Yes, 0=No)	Chemotherapy (1=Yes, 0=No)	LLL Score	Home Preventive Measures (2=No Measures)
1	48	55	154	1.54	23.1911	I	19	cervical cancer	18	1	1	2	2
2	51	54	160	1.6	21.0938	I	20	cervical cancer	18	1	1	1	2
3	56	52	150	1.5	23.1111	Ⅱ	8	carcinoma of endometrium	18	0	0	0	2
4	47	61	151	1.51	26.7532	I	92	cervical cancer	18	0	1	2	2
5	51	51	155	1.55	21.2279	I	7	cervical cancer	17	0	0	4	elastic socks
6	40	55	158	1.58	22.0317	I	8	cervical cancer	17	0	0	3	2
7	57	57.5	155	1.55	23.9334	I	19	cervical cancer	18	0	1	1	2
8	51	65	168	1.68	23.03	Ⅱ	25	carcinoma of endometrium	18	1	1	5	2
9	55	61	158	1.58	24.4352	Ⅱ	9	cervical cancer	18	0	0	0	2
10	54	56	155	1.55	23.3091	I	27	carcinoma of endometrium	17	1	1	0	2
11	47	58	158	1.58	23.2335	I	15	cervical cancer	17	0	1	2	2
12	51	50	165	1.65	18.3655	I	11	carcinoma of endometrium	17	0	1	0	2
13	38	49	150	1.5	21.7778	I	22	cervical cancer	17	1	1	1	2
14	70	60	160	1.6	23.4375	I	34	cervical cancer	17	0	0	3	elastic socks
15	70	37	146	1.46	17.3579	IV	17	ovarian cancer	17	0	0	0	2
16	41	55	160	1.6	21.4844	Ⅲ	18	cervical cancer	17	1	0	1	2
17	43	62	168	1.68	21.9671	Ⅱ	0	cervical cancer	17	0	0	1	2
18	52	68	167	1.67	24.3824	Ⅱ	34	cervical cancer	17	1	1	0	2
19	40	53	141	1.41	26.6586	Ⅱ	30	cervical cancer	17	0	1	4	2
20	64	70	156	1.56	28.764	Ⅱ	31	cervical cancer	17	1	1	2	2
21	54	72	153	1.53	30.7574	I	26	carcinoma of endometrium	17	0	0	1	2
22	57	47	143	1.43	22.984	Ⅲ	27	cervical cancer	17	0	1	0	2
23	36	56	160	1.6	21.875	I	20	cervical cancer	16	1	1	5	Manipulation+elastic socks
24	38	42	155	1.55	17.4818	I	12	cervical cancer	16	0	1	1	2
25	50	66	155	1.55	27.4714	I	38	cervical cancer	16	0	0	1	2
26	63	55	156	1.56	22.6003	Ⅱ	41	cervical cancer	16	0	1	0	2
27	48	35	148	1.48	15.9788	Ⅱ	26	ovarian cancer	16	0	1	0	2
28	50	60	160	1.6	23.4375	I	32	cervical cancer	16	0	0	2	2
29	42	72	167	1.67	25.8166	I	27	cervical cancer	16	0	0	1	2
30	32	52	160	1.6	20.3125	Ⅱ	31	cervical cancer	15	0	1	0	2
31	56	53	158	1.58	21.2306	Ⅲ	22	carcinoma of endometrium	16	0	0	0	2
32	58	54	145	1.45	25.6837	I	21	cervical cancer	15	0	0	1	2
33	30	44	155	1.55	18.3143	Ⅲ	53	cervical cancer	15	1	1	2	2
34	72	45	144	1.44	21.7014	Ⅱ	20	cervical cancer	15	0	0	1	2
35	58	65	150	1.5	28.8889	I	15	carcinoma of endometrium	15	0	0	2	2
36	51	60	157	1.57	24.3418	Ⅲ	12	cervical cancer	15	0	0	0	2
37	50	56	148	1.48	25.5661	Ⅲ	25	cervical cancer	15	1	1	5	elastic socks
38	52	60	162	1.62	22.8624	Ⅱ	0	carcinoma of endometrium	15	1	0	2	2
39	47	68.5	160	1.6	26.7578	Ⅱ	0	cervical cancer	15	0	0	0	2
40	50	58	156	1.56	23.833	Ⅱ	6	carcinoma of endometrium	15	0	1	1	2
41	60	65	161	1.61	25.0762	I	0	cervical cancer	15	0	0	1	2
42	54	58	158	1.58	23.2335	Ⅲ	68	cervical cancer	15	1	1	3	2
43	61	56	150	1.5	24.8889	Ⅱ	38	cervical cancer	15	1	1	0	2
44	48	55	150	1.5	24.4444	I	37	cervical cancer	15	1	1	0	2
45	47	42.5	147	1.47	19.6677	I	0	carcinoma of endometrium	14	0	1	0	2
46	49	47	151	1.51	20.6131	I	37	cervical cancer	14	0	0	2	2
47	43	48	155	1.55	19.9792	I	0	cervical cancer	14	0	0	3	2
48	59	55	158	1.58	22.0317	IV	0	carcinoma of endometrium	14	0	1	1	2
49	40	45	153	1.53	19.2234	IV	11	ovarian cancer	13	0	1	4	elastic socks
50	48	56	158	1.58	22.4323	Ⅱ	32	cervical cancer	14	1	1	5	Manipulation+elastic socks
51	66	50	150	1.5	22.2222	Ⅲ	30	cervical cancer	14	1	0	7	elastic socks
52	41	71	179	1.79	22.1591	Ⅱ	0	carcinoma of endometrium	14	0	0	1	2
53	48	48	154	1.54	20.2395	Ⅱ	34	cervical cancer	13	0	0	4	Manipulation+elastic socks
54	53	46	156	1.56	18.902	Ⅱ	33	cervical cancer	13	0	0	2	2
55	46	64	165	1.65	23.5078	I	25	cervical cancer	13	1	1	4	2
56	46	56	162	1.62	21.3382	Ⅱ	0	cervical cancer	13	0	0	0	2
57	55	60	158	1.58	24.0346	Ⅱ	29	cervical cancer	13	0	0	2	2
58	56	50	155	1.55	20.8117	Ⅱ	31	cervical cancer	14	1	1	1	2
59	42	42	150	1.5	18.6667	I	23	cervical cancer	13	0	1	3	2
60	36	56	158	1.58	22.4323	I	0	ovarian cancer	13	0	0	4	2
61	57	52	150	1.5	23.1111	Ⅲ	37	cervical cancer	13	1	1	6	Manipulation+elastic socks
62	58	60	150	1.5	26.6667	I	38	carcinoma of endometrium	13	1	1	3	2
63	44	67	160	1.6	26.1719	I	2	cervical cancer	13	0	1	0	2
64	61	41	151	1.51	17.9817	Ⅲ	26	cervical cancer	13	1	1	9	Manipulation+足底泵+elastic socks
65	50	55	156	1.56	22.6003	I	0	cervical cancer	13	0	0	1	2
66	55	69	169	1.69	24.1588	Ⅱ	28	carcinoma of endometrium	13	0	0	2	2
67	59	60	160	1.6	23.4375	I	34	cervical cancer	13	0	1	2	2
68	51	45	157	1.57	18.2563	I	14	ovarian cancer	13	0	1	0	2
69	54	60	155	1.55	24.974	I	5	carcinoma of endometrium	12	0	0	0	2
70	46	55	150	1.5	24.4444	I	33	cervical cancer	12	0	1	2	2
71	36	70	152	1.52	30.2978	I	24	Tubal carcinoma	12	0	1	1	2
72	61	56.5	153	1.53	24.136	Ⅱ	43	cervical cancer	12	1	1	1	2
73	49	60	158	1.58	24.0346	Ⅱ	30	cervical cancer	11	0	0	3	2
74	49	48	157	1.57	19.4734	IV	17	ovarian cancer	12	0	1	5	Manipulation+elastic socks
75	55	72	160	1.6	28.125	I	0	cervical cancer	11	0	0	3	2
76	49	61	153	1.53	26.0584	I	37	carcinoma of endometrium	10	0	1	4	2
77	38	63	150	1.5	28	IV	19	carcinoma of endometrium	11	0	1	2	2
78	51	52	145	1.45	24.7325	Ⅲ	0	ovarian cancer	11	0	1	0	2
79	42	57	155	1.55	23.7253	Ⅱ	15	cervical cancer	10	1	1	0	2
80	47	63	162	1.62	24.0055	I	0	cervical cancer	11	0	0	2	2
81	66	41	155	1.55	17.0656	Ⅱ	45	cervical cancer	10	1	1	2	2
82	38	57	156	1.56	23.4221	I	0	cervical cancer	10	0	0	3	elastic socks
83	48	67	160	1.6	26.1719	I	20	cervical cancer	10	0	1	4	2
84	50	60	156	1.56	24.6548	Ⅲ	15	ovarian cancer	11	0	1	4	Manipulation+elastic socks
85	59	60	160	1.6	23.4375	IV	46	ovarian cancer	11	0	0	5	2
86	59	56.5	158	1.58	22.6326	IV	0	ovarian cancer	10	0	1	6	elastic socks
87	26	48	158	1.58	19.2277	I	0	cervical cancer	10	0	0	0	2
88	58	66	158	1.58	26.4381	I	0	Tubal carcinoma	10	0	1	2	2
89	62	58	160	1.6	22.6562	I	14	carcinoma of endometrium	10	0	1	1	2
90	68	73	156	1.56	29.9967	Ⅲ	18	cervical cancer	10	0	0	2	2
91	57	60	159	1.59	23.7332	I	32	carcinoma of endometrium	10	0	1	3	2
92	57	46	150	1.5	20.4444	Ⅲ	37	cervical cancer	10	1	1	6	elastic socks
93	38	56	153	1.53	23.9224	I	16	cervical cancer	9	0	1	4	elastic socks
94	40	49	155	1.55	20.3954	Ⅲ	29	cervical cancer	9	0	1	2	2
95	58	59	155	1.55	24.5578	IV	36	carcinoma of endometrium	9	1	0	1	2
96	54	55	161	1.61	21.2183	I	0	Tubal carcinoma	10	0	0	2	2
97	43	65	165	1.65	23.8751	IV	11	ovarian cancer	9	0	1	2	2
98	40	59	158	1.58	23.634	I	25	cervical cancer	9	0	0	3	2
99	69	40	158	1.58	16.0231	Ⅲ	16	ovarian cancer	9	0	1	0	2
100	69	58	152	1.52	25.1039	I	22	ovarian cancer	10	0	0	1	2
101	56	57	150	1.5	25.3333	Ⅲ	20	carcinoma of endometrium	9	1	1	0	2
102	51	65	156	1.56	26.7094	Ⅱ	70	cervical cancer	9	0	1	0	2
103	46	49	151	1.51	21.4903	I	0	cervical cancer	9	0	0	1	2
104	52	51	158	1.58	20.4294	Ⅲ	34	cervical cancer	9	1	1	1	2
105	68	55	150	1.5	24.4444	I	21	cervical cancer	9	1	0	2	elastic socks
106	43	42.5	153	1.53	18.1554	Ⅲ	36	cervical cancer	9	0	1	2	2
107	56	52	150	1.5	23.1111	I	0	carcinoma of endometrium	9	0	0	2	2
108	41	78	158	1.58	31.245	I	37	carcinoma of endometrium	9	0	1	1	2
109	64	39.5	145	1.45	18.7872	Ⅱ	16	cervical cancer	9	1	1	4	2
110	41	64	160	1.6	25	Ⅱ	40	ovarian cancer	9	0	0	6	Manipulation+elastic socks
111	66	60	142	1.42	29.756	I	0	carcinoma of endometrium	9	0	0	0	2
112	60	57	150	1.5	25.3333	Ⅱ	0	ovarian cancer	9	0	0	0	2
113	33	40	155	1.55	16.6493	Ⅱ	0	cervical cancer	9	1	1	1	2
114	30	47	160	1.6	18.3594	IV	0	ovarian cancer	8	0	1	2	2
115	54	66	160	1.6	25.7812	I	2	carcinoma of endometrium	9	0	0	1	2
116	42	49	162	1.62	18.6709	I	22	cervical cancer	8	0	0	2	2
117	57	58	153	1.53	24.7768	Ⅱ	0	cervical cancer	8	0	0	1	2
118	62	52	151	1.51	22.806	Ⅱ	12	cervical cancer	7	0	0	3	2
119	49	60	155	1.55	24.974	I	43	cervical cancer	8	0	1	3	2
120	62	61	155	1.55	25.3902	I	0	cervical cancer	8	0	0	1	2
121	58	61	155	1.55	25.3902	Ⅲ	35	carcinoma of endometrium	8	1	1	0	2
122	59	50.5	154	1.54	21.2936	Ⅱ	31	ovarian cancer	8	0	1	1	2
123	59	58	153	1.53	24.7768	Ⅱ	17	cervical cancer	8	1	1	0	2
124	51	53	152	1.52	22.9398	I	0	Tubal carcinoma	8	0	0	4	2
125	53	46	160	1.6	17.9688	Ⅱ	55	cervical cancer	8	1	1	1	2
126	46	65.5	161	1.61	25.2691	I	2	carcinoma of endometrium	8	0	0	2	2
127	65	59	155	1.55	24.5578	Ⅲ	0	ovarian cancer	8	0	1	7	Manipulation+elastic socks
128	56	42	147	1.47	19.4363	IV	50	cervical cancer	7	1	1	5	Manipulation+elastic socks
129	54	60	155	1.55	24.974	I	30	carcinoma of endometrium	7	1	0	3	2
130	48	46	153	1.53	19.6506	IV	48	cervical cancer	7	0	1	1	2
131	52	43	158	1.58	17.2248	I	5	carcinoma of endometrium	7	0	0	2	2
132	46	68	159	1.59	26.8977	I	42	cervical cancer	7	0	1	0	2
133	44	63	157	1.57	25.5588	Ⅱ	29	cervical cancer	7	0	1	3	2
134	54	66	162	1.62	25.1486	Ⅲ	20	carcinoma of endometrium	7	0	0	4	2
135	36	50	156	1.56	20.5457	I	0	cervical cancer	7	0	0	0	2
136	52	60	157	1.57	24.3418	I	31	cervical cancer	7	0	1	3	2
137	50	54	153	1.53	23.0681	Ⅲ	0	ovarian cancer	7	0	1	0	2
138	41	54	160	1.6	21.0938	IV	41	ovarian cancer	7	0	1	8	Manipulation+elastic socks
139	75	46	150	1.5	20.4444	Ⅱ	0	cervical cancer	7	0	0	3	2
140	35	45	158	1.58	18.026	I	0	Tubal carcinoma	6	0	1	0	2
141	55	64	167	1.67	22.9481	Ⅱ	0	carcinoma of endometrium	6	0	0	2	2
142	33	49	157	1.57	19.8791	Ⅱ	12	cervical cancer	6	1	1	2	2
143	52	45.5	145	1.45	21.6409	I	0	carcinoma of endometrium	6	0	0	1	2
144	59	54	153	1.53	23.0681	I	17	Tubal carcinoma	6	0	1	5	elastic socks
145	60	60	152	1.52	25.9695	I	0	cervical cancer	6	0	1	3	2
146	44	56	150	1.5	24.8889	Ⅱ	0	cervical cancer	6	0	1	2	2
147	46	54	156	1.56	22.1893	I	49	cervical cancer	6	0	1	1	2
148	51	56	144	1.44	27.0062	I	35	cervical cancer	6	0	1	2	2
149	50	65	165	1.65	23.8751	I	0	cervical cancer	6	0	0	0	2
150	54	63	167	1.67	22.5896	Ⅲ	47	cervical cancer	6	0	1	4	elastic socks
151	79	57	148	1.48	26.0226	I	0	carcinoma of endometrium	6	0	0	2	2
152	46	70	160	1.6	27.3438	IV	18	cervical cancer	6	1	0	3	2
153	51	52	158	1.58	20.83	I	23	cervical cancer	6	0	1	5	2
154	54	65	155	1.55	27.0552	Ⅲ	36	cervical cancer	6	1	1	6	Manipulation+elastic socks
155	45	61	160	1.6	23.8281	I	29	cervical cancer	6	0	1	2	2
156	61	61	150	1.5	27.1111	I	0	cervical cancer	6	0	0	1	2
157	65	44	144	1.44	21.2191	I	0	cervical cancer	6	0	0	4	Manipulation+elastic socks
158	50	65	150	1.5	28.8889	I	28	cervical cancer	6	0	1	2	2
159	61	42	148	1.48	19.1746	Ⅲ	1	Tubal carcinoma	6	0	1	5	elastic socks
160	58	47	145	1.45	22.3543	I	0	cervical cancer	6	0	0	2	2
161	53	58	145	1.45	27.5862	Ⅲ	25	carcinoma of endometrium	6	0	0	5	elastic socks
162	51	70	171	1.71	23.939	IV	0	ovarian cancer	6	0	1	1	2
163	39	74	171	1.71	25.3069	I	59	carcinoma of endometrium	6	0	0	2	2
164	53	50	152	1.52	21.6413	I	32	cervical cancer	6	1	0	4	elastic socks
165	54	56	151	1.51	24.5603	I	14	Tubal carcinoma	6	0	0	0	2
166	42	50	152	1.52	21.6413	Ⅲ	64	cervical cancer	6	1	1	2	2
167	57	66	158	1.58	26.4381	Ⅱ	19	cervical cancer	6	1	1	9	Manipulation+足底泵+elastic socks
168	46	54	158	1.58	21.6311	Ⅱ	35	cervical cancer	6	1	1	4	2
169	62	45	150	1.5	20	Ⅱ	12	ovarian cancer	6	0	0	1	2
170	50	71	150	1.5	31.5556	I	4	carcinoma of endometrium	6	0	0	1	2
171	40	68	156	1.56	27.9421	I	12	cervical cancer	6	0	0	0	2
172	47	47	158	1.58	18.8271	Ⅲ	24	cervical cancer	6	1	1	2	2
173	61	52	145	1.45	24.7325	Ⅱ	19	cervical cancer	6	1	1	3	elastic socks
174	61	45	150	1.5	20	I	12	cervical cancer	6	1	1	0	2
175	48	53.5	168	1.68	18.9555	IV	60	carcinoma of endometrium	6	1	1	1	2
176	46	53.5	143	1.43	26.1626	Ⅱ	26	cervical cancer	6	1	1	4	2
177	37	80	160	1.6	31.25	Ⅲ	35	carcinoma of endometrium	6	1	1	2	2
178	37	42	159	1.59	16.6133	I	14	cervical cancer	6	0	1	3	2
179	73	43	140	1.4	21.9388	Ⅲ	19	cervical cancer	6	1	0	2	2
180	59	55	153	1.53	23.4952	Ⅱ	20	carcinoma of endometrium	6	1	0	1	2
181	42	44	150	1.5	19.5556	I	43	cervical cancer	6	0	1	1	2
182	50	60	155	1.55	24.974	I	0	cervical cancer	6	0	0	2	2
183	55	44	153	1.53	18.7962	Ⅲ	0	ovarian cancer	6	0	1	1	2
184	37	51	159	1.59	20.1733	I	6	cervical cancer	6	0	0	5	elastic socks
185	39	62	160	1.6	24.2188	I	32	cervical cancer	6	1	1	1	2
186	54	65	160	1.6	25.3906	Ⅱ	43	carcinoma of endometrium	6	0	1	0	2
187	55	72	163	1.63	27.0993	IV	20	cervical cancer	6	0	1	2	2
188	53	48	152	1.52	20.7756	I	0	cervical cancer	6	0	0	3	2
189	53	50	160	1.6	19.5312	I	0	carcinoma of endometrium	6	0	0	4	2
190	45	48	148	1.48	21.9138	I	0	ovarian cancer	6	0	0	2	2
191	53	49	154	1.54	20.6612	I	0	Tubal carcinoma	6	0	0	5	elastic socks
192	79	46	154	1.54	19.3962	I	0	ovarian cancer	6	0	0	1	2
193	55	57.5	162	1.62	21.9098	I	0	cervical cancer	6	0	0	2	2
194	57	55	159	1.59	21.7555	Ⅲ	18	ovarian cancer	6	0	1	0	2
195	56	51	150	1.5	22.6667	Ⅱ	21	cervical cancer	6	0	1	1	2
196	45	78	162	1.62	29.7211	Ⅱ	9	cervical cancer	6	0	1	0	2
197	57	54	154	1.54	22.7694	I	0	cervical cancer	6	0	0	3	2
198	61	53	156	1.56	21.7784	Ⅲ	30	cervical cancer	6	0	1	2	2
199	49	58.5	158	1.58	23.4337	Ⅱ	28	cervical cancer	6	0	0	5	2
200	55	54	156	1.56	22.1893	Ⅱ	0	cervical cancer	6	0	1	1	2
201	55	44	155	1.55	18.3143	Ⅱ	17	cervical cancer	6	0	0	0	2
202	47	52.5	156	1.56	21.573	Ⅱ	0	ovarian cancer	6	0	1	1	2
203	64	57	160	1.6	22.2656	I	29	cervical cancer	6	0	1	2	2
204	44	61.5	155	1.55	25.5983	I	29	carcinoma of endometrium	6	0	0	4	elastic socks
205	43	53.5	158	1.58	21.4309	Ⅲ	33	cervical cancer	6	0	1	1	2
206	35	67.5	165	1.65	24.7934	I	0	cervical cancer	6	0	0	0	2
207	42	40	155	1.55	16.6493	I	0	carcinoma of endometrium	6	0	1	0	2
208	65	34	157	1.57	13.7937	I	21	cervical cancer	6	0	1	1	2
209	52	42	150	1.5	18.6667	Ⅱ	38	cervical cancer	6	0	1	2	2
210	56	55.5	164	1.64	20.635	Ⅱ	41	cervical cancer	6	0	0	2	2
211	52	51	158	1.58	20.4294	Ⅱ	33	Tubal carcinoma	6	0	1	0	2
